# Supplementary material for: Expanded Glass for Thermal and Acoustic Insulation from Recycled Post-Consumer Glass and Textile Industry Process Waste
Source: Materials (Basel). 2023 Feb 19;16(4):1721. doi: 10.3390/ma16041721 (PMC9961893; doi:10.3390/ma16041721)
Supplement: Supplementary file 1 [file materials-16-01721-s001.zip]

Archive with 1 entries (1 files):
- materials-2181804-supplementary.pdf
